# Supplementary material for: Yuan-Zhi decoction in the treatment of Alzheimer’s disease: An integrated approach based on chemical profiling, network pharmacology, molecular docking and experimental evaluation
Source: Front Pharmacol. 2022 Aug 24;13:893244. doi: 10.3389/fphar.2022.893244 (PMC9451491; doi:10.3389/fphar.2022.893244)
Supplement: Supplementary file 2 [file Table3.XLSX]

## Sheet: Sheet1
ACLY
GABR1
GABR2
GBRT
NALD2
PHF8
S13A2
S13A3
S13A5
S22A6
S6A11
FDFT1
CHRNA7
EGLN1
HMGCR
SLC22A6
FNTA
SLC1A1
PTGER2
PTGFR
NPC1L1
HAO1
KDM2A
KDM5C
GRM3
GRM2
GRIK1
GRIA1
ADORA3
GRIK5
GRM4
GRIA4
GRM5
GRM8
GRIK2
GRIK3
GRM1
GRM7
GRIA2
GRM6
UGT2B7
FOLH1
PGD
FABP4
PPARA
FABP3
FABP5
PPARD
FFAR1
FABP2
NR1H4
G6PD
GPBAR1
CPT1A
HSD11B1
HSD11B2
AR
VDR
CYP19A1
GABRA2
CDC25A
AKR1B10
POLB
HDAC3
SLC1A2
CA1
CA9
RNPEP
PTGES
SERPINA6
SHBG
HSD17B3
GABBR1
CPA6
SP2
A4
AK1BA
AK1C4
ALDR
CAH14
CAH5A
CAH5B
CAH6
CAH7
CBS
CH10
CH60
G6PT1
LGUL
MDR1
MYOC
NEMO
NF2L2
NFKB1
NR0B2
PTN11
SDF1
TAU
TF65
TTHY
AKR1B1
MMP12
APP
MMP13
MMP2
SLC37A4
PYGL
PRKCD
PRKCA
CA2
CA12
NEU4
BACE1
PDE4D
PDE9A
PDE1B
CASP3
CA5B
ABCB1
NEU3
NEU2
ENGASE
ECE1
OGA
ELANE
KDR
CASP6
CASP7
CASP8
CASP1
CASP2
ADAMTS5
FTO
DNMT3B
TREH
SELL
SELP
MGAM
SI
GSR
PIK3CG
MGLL
MME
NAALAD2
HPRT1
AMPD3
CDK2
SLC13A5
PTGS1
MAPK1
AKR1C4
GPR35
SRC
MMP16
MMP14
MMP8
AHCY
MAPK8
GRK6
ALOX5
IGF1R
INSR
F2
CA14
IKBKB
ENPEP
CDA
CFTR
ITGALICAM1ITGB2
MET
ACE
ADA
AMY2A
ACP1
HK2
HK1
PYGM
MMP1
MMP9
GNPAT
IGFBP3
CXCR2
PTPN22
CLK1
DYRK1B
KDM4D
KDM4C
KDM4E
NRP1
YARS
CDK1
HSP90AA1
VEGFA
PSEN2
FGF1
HPSE
FGF2
LGALS4
LGALS3
LGALS8
HTR2B
ADRA2A
ADRA2C
ADRA2B
DRD1
DRD2
ADRA1D
HTR2A
HTR2C
DRD3
CYP2D6
HTR6
ADRA1A
HTR1B
RORC
TRPV1
STAT3
PYGB
OPRK1
IL2
SCN9A
GGH
GLRA1
GLRA2
SSTR5
SSTR2
SSTR4
SSTR1
SSTR3
PTAFR
FBP1
ADORA2A
ADORA1
KMO
IGF2R
BCL2L1
LAP3
CA7
CA6
CA4
CA13
CA5A
PPM1A
AKR1C3
GBA
MLNR
KCNH2
TPMT
OPRM1
TYR
FUCA1
PDCD4
LGALS9
SLC6A2
ATP1A1
ABCB11
AL1A2
AL1B1
AMYP
B4GT1
BIP
CAH13
CAH12
CD69
CXB2
ERAP1
HEXA
HEXB
LEG4
LEG3
LEG8
LEG9
MGA
PDIA1
RASH
S28A3
SC5A1
SC5A4
SC5A2
SUIS
TYRO
PTGS2
HIF1A
XPO1
SQLE
LSS
SLC6A3
SLC6A4
PRSS1
CTRC
NR1H3
NR1H2
KCNA5
CTSK
CTSL
CTSB
CHRM5
CHRM3
NOS2
CHRM4
BRD4
BRD2
BRD3
MAPK14
MAPK10
CSNK1D
MAPK9
NLRP3
IMPDH2
EPHX1
MDM2
KIF11
ICMT
HCRTR1
S1PR1
TBXAS1
HRH2
ADRB1
DRD4
TACR2
OPRD1
ADRB3
TACR1
SIGMAR1
CYP1A2
CYP2C9
CYP3A4
CYP2C19
IDO1
EPHX2
TSPO
PABPC1
GABRA5
TOP2A
CDC25B
TBXA2R
GABRB3
PGR
PARP1
SRD5A1
MTNR1A
MTNR1B
FLT4
EGFR
NR3C2
C5AR1
P2RX7
TDO2
ALDH1A1
NR1I3
CCND1
MAOB
FYN
NOS1
NOS3
POR
MTRR
CAH9
RASN
TAAR1
ANPEP
HTR3A
SLC18A2
CACNA2D1
KDM1A
HTR1D
ADRB2
MAOA
KISS1R
CYP2A6
PNMT
HRH4
AOC3
CHRNB4
S1PR5
S1PR4
S1PR3
NMUR2
DPP7
CHRNA4
MTAP
SLC7A5
HTR1A
PNP
ADRA1B
UPP1
PLAU
DPP4
CCNE2
CDK9
RPS6KA3
NUDT1
GRIN2B
GRIN1
EBP
CES1
CES2
CCNE1
RCOR1
CHEK1
CXCL8
TNNC1
TRPV3
ILK
ADORA2B
GABBR2
OPRL1
LCK
HTR4
GABRA1
CNR1
CNR2
METAP2
ODC1
MPO
ACER2
ADA2A
AMPB
AMPL
AMPN
CBPN
CERT
CP2D6
DNPEP
GP139
KYNU
LAT1
MA1B1
MA2A1
NPY5R
PPAP
PSA
S15A1
SCN4A
SYLC
SYYC
VMAT2
CA3
FUT7
LDHA
LDHB
TTR
ALK
SERPINE1
ESR2
COMT
ALB
DAO
AURKB
PTK2
NEK2
AXL
SRD5A2
AKR1C2
AKR1C1
POLA1
ESR1
ERN1
MVD
TUBB1
FASN
TYMS
MCL1
RARG
RARB
DYRK1A
CRHR1
PTPN1
ACHE
PLA2G4B
KDM4A
STS
ALDH5A1
ABAT
KDM3A
KDM6B
BCL2
HSD17B1
SLC29A1
RXRB
RXRG
RXRA
ATM
JUN
UGT2B17
GATA3
EIF2AK3
6PGD
AK1C1
AK1C2
AK1C3
AMY1A
ANTR2
CAH1
CAH3
CAH2
CAH4
DHB14
DPOLA
DPOLB
ELAV3
EST1
EST2
FUT4
GBRB1
GLRB
GLRA3
HIF1N
HMGB1
HS71A
IBP1
IBP2
IBP3
IBP4
IBP6
IBP5
LYAM1
LYAM2
LYAM3
NEUR3
NR4A1
OXDD
P4HA1
P4HTM
PAI1
PAR15
PGAM1
POLH
POLI
S5A2
SIAT6
SMAD3
TOP1
XCT
ERBB2
PDGFRB
GSK3B
PLK1
CSNK2A1
PLK4
TEK
AKT1
AURKA
MAP3K8
BRAF
EPHB4
HSPA1A
NUAK1
FGR
LYN
XDH
CBR1
CDK5R1
SNCA
ALDH2
KCNA3
PIM1
MIF
APEX1
PON1
BCHE
PTPRA
ALOX15
PFKFB3
NQO1
NTRK2
CYP1B1
SLC16A3
SIRT1
TERT
F12
IL4
NME1-NME2
NME2
SYK
3MG
ATG4B
CCNA1
CCNA2
CDK4
CELA1
CP1B1
CSK21
FAK1
GSHR
M3K8
PCSK7
PGFRB
PTPRS
TIE2
TMIG3
TNNI3
TNNT2
VGFR3
VGFR2
SLC5A7
CCR2
CHRM2
CHRM1
KDM5A
KDM5B
PTGDR2
PDPK1
PTGER1
CCR9
PTGDR
SLC22A12
PTPRG
HPGD
PTGER4
EDNRA
PPARG
TKT
ABCC1
RBP4
PTGIR
PTGER3
HDAC6
HDAC1
CTSV
CYP26B1
ERCC5
FEN1
CYP26A1
DHODH
CHKB
CHKA
CHAT
CHDH
SLC44A1
PLD2
CHKB-CPT1B
BODG
DYN1
SCD
FAAH
FABP1
PTPN2
LTB4R
PTPN6
ALOX12
PLA2G1B
NR3C1
CD81
PRKCH
FNTAFNTB
CYP51A1
PTPRF
SLC16A1
PTPN11
CYP17A1
PREP
IL6
GLUL
PLA2G4A
FFAR4
MAPK3
TRPM8
CMA1
CTSG
HNF4A
ENPP2
OXER1
PDE4A
METAP1
PTGES2
PRKAG1
PDE4B
ITGAL
ACPM
ADH1A
ADH1B
ADH7
AMD
AMPE
BHMT1
CIA30
CP4F2
DGLA
DHB3
FAAH1
FABPH
GBRR1
GNAI1
GNAI3
GNAO
GP174
GPR18
GPR34
GSTA1
GSTK1
GSTM1
HMDH
HYEP
HYES
KAT5
KDM7A
KPCA
KPCE
LOX12
LPAR1
LPAR2
LPAR3
LPAR4
LPAR6
LT4R1
MCAT
MPIP2
MPIP1
MPIP3
NAAA
NDUA2
NDUA1
NDUA3
NDUA4
NDUA5
NDUA6
NDUA7
NDUA8
NDUA9
NDUAA
NDUAB
NDUAC
NDUAD
NDUB1
NDUB2
NDUB3
NDUB4
NDUB6
NDUB5
NDUB7
NDUB9
NDUB8
NDUBA
NDUBB
NDUC1
NDUC2
NDUF2
NDUF3
NDUS2
NDUF4
NDUS1
NDUS3
NDUS4
NDUS5
NDUS6
NDUS7
NDUS8
NDUV1
NDUV3
NDUV2
NOD1
NSMA
NU1M
NU2M
NU3M
NU4LM
NU4M
NU5M
NUA4L
NU6M
P2Y10
PA1B2
PA24B
PA2G5
PA2GA
PA2GC
PA2GX
PE2R2
PE2R3
PE2R4
PF2R
PI2R
POLK
PPAC
S1PR2
S22A8
SO2A1
SPHK1
SPTC1
SPTC2
TA2R
THAS
THB
TLR2
HDAC8
FLT3
NEK6
NQO2
ALOX5AP
HPGDS
PLA2G2A
RAF1
HSD17B2
MC4R
PDGFRA
FGFR1
SREBF2
NISCH
LTA4H
VCP
PHLPP1
CETP
PHLPP2
NOX4
NOX1
SIRT2
PIM2
CDC7
MAPT
UQCRB
RET
RIPK2
DPOLL
ERG1
GGPPS
LOX15
LOX5
MOT4
PRGR
PTN1
HSPA8
HSPA5
MMP7
LGALS7
MGMT
AGTR1
ADK
HRAS
SLC28A2
PRKCG
PRKCB
PRKCE
MMP3
ADAM17
SLC28A3
IMPDH1
MAP2K1
MAP3K7
ABL1
EPHA2
MAP3K9
BTK
EIF4H
MARS
NADK
VARS
LARS
F3
AMD1
DNMT1
SLC5A11
NRAS
GAPDH
IRAK4
HCAR2
CD22
GRP1
GRP3
LEG1
LEG7
MAG
AOX1
PSAT1
N-methylephedr.
BIRC8
KCNQ2
SC6A2
SC6A4
CYP2B6
AL1A1
AOFB
CP1A1
KCMA1
KCNA2
KCNA1
KCNA4
KCNA6
KCNA7
KCNN1
KCNN2
KCNN4
CD38
PIK3CD
PIK3CB
PIK3CA
PDE7A
PDE10A
LIMK1
PARP2
DNMT3A
MTOR
PDE8B
ABCG2
TBB1
TNR1A
CYP1A1
TUBB3
AHR
RELA
CYP11B1
CYP11B2
TRPA1
JAK1
JAK2
TYK2
TNKS2
TNKS
RGS4
THRB
CSNK1E
CCNB3
CCND3
BDKRB2
MAP3K14
CDK7
MST1R
PDE2A
GALR3
TGFBR1
KAT2B
CREBBP
BRPF1
BMP4
DHCR7
ATP12A
TTL
RPS6KA5
TAS2R31
CDC25C
RASGRP3
KCNK2
PRKDC
IL1B
F10
TF
AAKG1
AAPK2
GLI1
ITGAV
CTSA
PPM1B
PPP2R5A
ITGB1
ITGA4
KMT5A
PLCG1
PTN2
PTN6
