# Supplementary material for: Yuan-Zhi decoction in the treatment of Alzheimer’s disease: An integrated approach based on chemical profiling, network pharmacology, molecular docking and experimental evaluation
Source: Front Pharmacol. 2022 Aug 24;13:893244. doi: 10.3389/fphar.2022.893244 (PMC9451491; doi:10.3389/fphar.2022.893244)
Supplement: Supplementary file 4 [file Table1.xlsx]

## Sheet: Positive ion mode
Name	Formula	CAS_num	Class	Molecular Weight	RT [min]	Molecular Weight	△ppm	Area: 201026-518002-P.raw (F1)	The relative concentration of each substance in the sample (ug/ml)
Aristolactam I	C17 H11 N O4	53948-07-5	Aristolactams	293.068	11.281	293.069	-2	3.8768e+07	1.04455
(-)-Ephedrine	C10 H15 N O	299-42-3	Benzene and substituted derivatives	165.115	4.163	165.115	0	7722069654	208.06
Pseudoephedrine	C10 H15 N O	90-82-4	Benzene and substituted derivatives	165.115	4.31	165.115	0	4436200184	119.527
2,4-Xylidine	C8 H11 N	95-68-1	Benzene and substituted derivatives	121.089	5.254	121.089	1	1.80126e+08	4.85323
4,4'-Bis(diethylamino)benzophenone	C21 H28 N2 O	90-93-7	Benzene and substituted derivatives	324.22	13.047	324.22	-1	5.5455e+07	1.49415
2,4,5-Trimethoxybenzaldehyde	C10 H12 O4	14374-62-0	Benzene and substituted derivatives	196.073	8.597	196.074	0	5.12021e+07	1.37957
L-(-)-Norephedrine	C9 H13 N O	492-41-1	Benzene and substituted derivatives	151.1	2.924	151.1	0	4.52606e+07	1.21948
Gallic acid	C7 H6 O5	149-91-7	Benzene and substituted derivatives	170.021	1.768	170.022	0	4.07778e+07	1.0987
Norephedrine	C9 H13 N O	14838-15-4	Benzene and substituted derivatives	151.1	3.269	151.1	0	3.1918e+07	0.859985
2-Ethylamino-1-phenylpropanol	C11 H17 N O	18259-40-0	Benzene and substituted derivatives	179.131	4.587	179.131	0	7.96713e+08	21.4663
Methyl 4-{3-[bis(2-hydroxyethyl)amino]-2-hydroxypropoxy}benzoate	C15 H23 N O6	NA	Benzene and substituted derivatives	313.152	3.55	313.153	-1	272666414	7.3466
Biphenyl	C12 H10	92-52-4	Benzene and substituted derivatives	154.078	13.047	154.078	0	2.69634e+08	7.26489
Ethyl gallate	C9 H10 O5	831-61-8	Benzene and substituted derivatives	198.053	6.574	198.053	0	3.16324e+07	0.85229
Gallic acid trimethyl ether	C10 H12 O5	118-41-2	Benzene and substituted derivatives	212.068	7.012	212.068	0	2.17643e+07	0.586408
Tetraphenylene	C24 H16	212-74-8	Benzenoids	304.127	0.835	304.125	4	302219507	8.14287
Polygalaxanthone XI	C25 H28 O15	NA	Benzopyrans	568.143	6.278	568.143	0	1.93422e+07	0.521147
DL-Arginine	C6 H14 N4 O2	7200-25-1	Carboxylic acids and derivatives	174.112	0.723	174.112	0	2265982385	61.0536
D-(+)-Proline	C5 H9 N O2	344-25-2	Carboxylic acids and derivatives	115.064	0.795	115.063	1	1411892812	38.0414
L-(+)-Valine	C5 H11 N O2	72-18-4	Carboxylic acids and derivatives	117.079	0.791	117.079	1	3.89177e+08	10.4858
L-Norleucine	C6 H13 N O2	327-57-1	Carboxylic acids and derivatives	131.095	1.343	131.095	0	2.50172e+08	6.74052
L-Pyroglutamic acid	C5 H7 N O3	98-79-3	Carboxylic acids and derivatives	129.043	0.952	129.043	0	2.39026e+08	6.44021
L-Phenylalanine	C9 H11 N O2	63-91-2	Carboxylic acids and derivatives	165.079	2.201	165.079	0	1.93201e+08	5.20551
4-Guanidinobutyric acid	C5 H11 N3 O2	463-00-3	Carboxylic acids and derivatives	145.085	0.832	145.085	0	1.2096e+08	3.25909
N-Acetylhistamine	C7 H11 N3 O	673-49-4	Carboxylic acids and derivatives	153.09	1.106	153.09	0	1.17078e+08	3.15449
D-(+)-Pipecolinic acid	C6 H11 N O2	1723-00-8	Carboxylic acids and derivatives	129.079	0.84	129.079	0	114904563	3.09594
L-Isoleucine	C6 H13 N O2	73-32-5	Carboxylic acids and derivatives	131.095	1.255	131.095	0	1.10239e+08	2.97024
Creatine	C4 H9 N3 O2	57-00-1	Carboxylic acids and derivatives	131.069	0.782	131.069	0	9.03705e+07	2.4349
Argininosuccinic acid	C10 H18 N4 O6	2387-71-5	Carboxylic acids and derivatives	290.122	0.829	290.123	-1	7.26349e+07	1.95704
Citroflex A-4	C20 H34 O8	77-90-7	Carboxylic acids and derivatives	402.225	15.228	402.225	-1	6.23465e+07	1.67984
Methylhippuric acid	C10 H11 N O3	1205-08-9	Carboxylic acids and derivatives	193.074	0.92	193.074	0	2.79573e+07	0.75327
Prolylleucine	C11 H20 N2 O3	52899-07-7	Carboxylic acids and derivatives	228.147	1.359	228.147	0	2.20943e+07	0.595299
Boc-Asp-OH	C9 H15 N O6	13726-67-5	Carboxylic acids and derivatives	233.09	0.769	233.09	-1	1957631622	52.7456
N-Fructosyl isoleucine	C12 H23 N O7	NA	Carboxylic acids and derivatives	293.147	1.3	293.147	-1	713130634	19.2143
Pyroglutamic acid	C5 H7 N O3	98-79-3	Carboxylic acids and derivatives	129.043	1.128	129.043	0	5.21962e+08	14.0635
Boc-Glu-OH	C10 H17 N O6	2419-94-5	Carboxylic acids and derivatives	247.105	0.768	247.106	0	3.63194e+08	9.78573
N-Fructosyl phenylalanine	C15 H21 N O7	NA	Carboxylic acids and derivatives	327.132	2.092	327.132	0	1.69877e+08	4.57708
N-Fructosyl tyrosine	C15 H21 N O8	NA	Carboxylic acids and derivatives	343.126	1.153	343.127	0	1.3031e+08	3.51101
2-Hydroxycinnamic acid	C9 H8 O3	614-60-8	Cinnamic acids and derivatives	164.047	1.205	164.047	0	9.5589e+07	2.57551
4-Coumaric acid	C9 H8 O3	7400-08-0	Cinnamic acids and derivatives	164.047	6.578	164.047	0	8.66208e+07	2.33387
Ferulic acid	C10 H10 O4	537-98-4	Cinnamic acids and derivatives	194.058	4.984	194.058	0	6.98031e+07	1.88075
Ferulic acid	C10 H10 O4	537-98-4	Cinnamic acids and derivatives	194.058	12.437	194.058	-1	2.48861e+07	0.67052
Isoimperatorin	C16 H14 O4	482-45-1	Coumarins and derivatives	270.089	12.677	270.089	-2	4.79478e+08	12.9189
Imperatorin	C16 H14 O4	482-44-0	Coumarins and derivatives	270.089	11.563	270.089	-2	382934341	10.3176
Columbianetin	C14 H14 O4	3804-70-4	Coumarins and derivatives	246.089	6.789	246.089	-1	2.50821e+08	6.75802
Trioxsalen	C14 H12 O3	3902-71-4	Coumarins and derivatives	228.078	11.761	228.079	-1	9.28586e+07	2.50194
Methoxsalen	C12 H8 O4	298-81-7	Coumarins and derivatives	216.042	10.561	216.042	0	7.41866e+07	1.99885
Psoralen	C11 H6 O3	298-81-7	Coumarins and derivatives	186.032	6.343	186.032	0	4.59987e+07	1.23937
Scoparone	C11 H10 O4	120-08-1	Coumarins and derivatives	206.058	10.388	206.058	0	4.49474e+07	1.21104
7-Hydroxycoumarine	C9 H6 O3	93-35-6	Coumarins and derivatives	162.032	5.25	162.032	0	3.67529e+07	0.990253
Scopoletin	C10 H8 O4	92-61-5	Coumarins and derivatives	192.042	6.897	192.042	0	3.43572e+07	0.925704
Fraxetin	C10 H8 O5	574-84-5	Coumarins and derivatives	208.037	5.553	208.037	0	3.28759e+07	0.885794
7-Hydroxycoumarine	C9 H6 O3	93-35-6	Coumarins and derivatives	162.032	11.99	162.032	0	2.97546e+07	0.801696
Xanthotoxol	C11 H6 O4	2009-24-7	Coumarins and derivatives	202.026	14.381	202.027	-1	1.31402e+08	3.54045
6-Methylcoumarin	C10 H8 O2	92-48-8	Coumarins and derivatives	160.052	5.157	160.052	0	4.03518e+07	1.08722
7-Demethylsuberosin	C14 H14 O3	21422-04-8	Coumarins and derivatives	230.094	10.775	230.094	0	1.51374e+07	0.407856
BMK methyl glycidate	C11 H12 O3	80532-66-7	Epoxides	192.079	12.608	192.079	0	2.63535e+07	0.710057
9-Oxo-10(E),12(E)-octadecadienoic acid	C18 H30 O3	54232-58-5	Fatty Acyls	294.219	13.517	294.219	-1	8.05509e+07	2.17033
1-Linoleoyl glycerol	C21 H38 O4	2277-28-3	Fatty Acyls	354.277	15.93	354.277	-1	2.19138e+07	0.590435
α-Eleostearic acid	C18 H30 O2	506-23-0	Fatty Acyls	278.224	13.225	278.225	-1	2.05158e+07	0.552768
S(8)-(2-methylpropanoyl)dihydrolipoamide	C12 H23 N O2 S2	NA	Fatty Acyls	277.116	0.813	277.117	-4	5.23988e+08	14.1181
linolenyl alcohol	C18 H32 O	506-44-5	Fatty Acyls	264.245	16.89	264.245	-1	3.02137e+08	8.14063
(2E,4E)-N-(2-methylpropyl)dodeca-2,4-dienamide	C16 H29 N O	24738-51-0	Fatty Acyls	251.225	13.985	251.225	-1	1.0146e+08	2.73371
9-Oxo-ODE	C18 H30 O3	NA	Fatty Acyls	294.219	9.881	294.219	-1	4.63479e+07	1.24878
Apigenin 7-O-glucuronide	C21 H18 O11	29741-09-1	Flavonoids	446.085	7.716	446.085	0	2.94119e+07	0.792463
Schaftoside	C26 H28 O14	NA	Flavonoids	564.148	6.021	564.148	0	3.56511e+07	0.960569
4',7-Di-O-methylnaringenin	C17 H16 O5	NA	Flavonoids	300.1	7.688	300.1	0	1.95008e+07	0.525421
Veraguensin	C22 H28 O5	19950-55-1	Furanoid lignans	372.193	12.738	372.194	-1	3.39617e+07	0.915048
Adenine	C5 H5 N5	73-24-5	Imidazopyrimidines	135.054	0.833	135.054	0	9.3563e+07	2.52092
Guanine	C5 H5 N5 O	73-40-5	Imidazopyrimidines	151.049	1.3	151.049	0	5.16516e+07	1.39168
Pentoxifylline	C13 H18 N4 O3	6493-05-6	Imidazopyrimidines	278.138	4.666	278.138	0	2.50943e+07	0.676131
Indene	C9 H8	95-13-6	Indenes and isoindenes	116.063	3.276	116.063	0	3.03203e+08	8.16937
trans-3-Indoleacrylic acid	C11 H9 N O2	1204-06-4	Indoles and derivatives	187.063	4.531	187.063	0	3.42133e+07	0.921827
Indole	C8 H7 N	120-72-9	Indoles and derivatives	117.058	4.487	117.058	1	2.33771e+07	0.629863
Meconin	C10 H10 O4	569-31-3	Isocoumarans	194.058	11.284	194.058	-1	9.48712e+07	2.55617
Formononetin	C16 H12 O4	485-72-3	Isoflavonoids	268.073	12.879	268.074	-1	2.11675e+07	0.570327
Higenamine	C16 H17 N O3	11041-94-4	Isoquinolines and derivatives	271.121	4.772	271.121	0	1.07053e+07	0.288438
Isoliquiritigenin	C15 H12 O4	961-29-5	Linear 1,3-diarylpropanoids	256.073	11.089	256.074	-1	3.40207e+07	0.91664
Aurentiacin	C18 H18 O4	NA	Linear 1,3-diarylpropanoids	298.12	12.112	298.121	-1	4.43249e+08	11.9427
4-Methoxylonchocarpin	C21 H20 O4	51589-67-4	Linear 1,3-diarylpropanoids	336.136	14.374	336.136	-1	2.81574e+08	7.5866
Ethylmorphine	C19 H23 N O3	76-58-4	Morphinans	313.168	5.307	313.168	0	1.21409e+08	3.2712
Menadione	C11 H8 O2	58-27-5	Naphthalenes	172.052	12.421	172.052	0	2.17758e+07	0.586718
Choline	C5 H13 N O	62-49-7	Organonitrogen compounds	103.1	0.747	103.1	3	1708233645	46.0259
Sucrose	C12 H22 O11	57-50-1	Organooxygen compounds	342.116	0.779	342.116	-1	2469421795	66.535
Maltotriose	C18 H32 O16	1109-28-0	Organooxygen compounds	504.169	0.788	504.169	0	2.76221e+08	7.44237
5-Hydroxymethyl-2-furaldehyde	C6 H6 O3	67-47-0	Organooxygen compounds	126.032	0.8	126.032	0	2.60318e+08	7.01388
Muramic acid	C9 H17 N O7	1114-41-6	Organooxygen compounds	251.1	0.772	251.101	-1	1.65202e+08	4.45112
3-(2,6-Dioxocyclohexyl)propanenitrile	C9 H11 N O2	1874-85-7	Organooxygen compounds	165.079	1.118	165.079	0	2.79481e+07	0.753022
Acetophenone	C8 H8 O	98-86-2	Organooxygen compounds	120.058	10.611	120.058	1	2.13432e+07	0.575062
Bergaptol	C11 H6 O4	131623-13-7	Organooxygen compounds	202.026	12.676	202.027	-1	7.433e+08	20.0272
Galactosamine	C6 H13 N O5	90-76-6	Organooxygen compounds	179.079	0.735	179.079	0	3.20918e+08	8.64667
4-(Trifluoroacetyl)benzoic acid	C9 H5 F3 O3	58808-59-6	Organooxygen compounds	218.019	0.762	218.019	0	2.87294e+08	7.74073
Chlorogenic acid	C16 H18 O9	327-97-9	Organooxygen compounds	354.095	5.252	354.095	0	5.17841e+07	1.39525
Ferulaldehyde	C10 H10 O3	NA	Organooxygen compounds	178.063	10.561	178.063	0	3.19421e+07	0.860635
1-Amino-2-phenyl[1,3]thiazolo[3,2-a]quinolin-10-ium	C17 H13 N2 S	NA	Others	277.079	0.769	277.08	-1	9.28901e+08	25.0279
Nodakenin	C20 H24 O9	96608-87-6	Others	408.141	6.807	408.142	-1	5.7546e+08	15.5049
MFCD00024401	C12 H18 N4 O4	NA	Others	282.133	1.653	282.133	0	2.91158e+08	7.84482
β-Asarone	C12 H16 O3	5273-86-9	Phenol ethers	208.11	11.625	208.11	0	2.87604e+08	7.74907
1-(4-Methoxyphenyl)adamantane	C17 H22 O	NA	Phenol ethers	242.167	13.048	242.167	0	2959373342	79.7361
Pyrogallol	C6 H6 O3	87-66-1	Phenols	126.032	1.103	126.032	0	3.75342e+07	1.01131
Vanillin	C8 H8 O3	121-33-5	Phenols	152.047	6.567	152.047	0	2.3716e+07	0.638994
Coniferaldehyde	C10 H10 O3	458-36-6	Phenols	178.063	6.201	178.063	0	8.26507e+08	22.269
2,2,6,6-Tetramethyl-1-piperidinol (TEMPO)	C9 H19 N O	2564-83-2	Piperidines	157.147	10.86	157.147	0	4.78402e+07	1.28898
(-)-Caryophyllene oxide	C15 H24 O	1139-30-6	Prenol lipids	220.183	11.788	220.183	0	2.16004e+08	5.81992
Ostruthin	C19 H22 O3	148-83-4	Prenol lipids	298.157	13.485	298.157	-1	9.22253e+07	2.48488
Nootkatone	C15 H22 O	4674-50-4	Prenol lipids	218.167	12.535	218.167	0	8.54538e+07	2.30243
(-)-Caryophyllene oxide	C15 H24 O	1139-30-6	Prenol lipids	220.183	7.459	220.183	0	5.59125e+07	1.50648
(-)-Caryophyllene oxide	C15 H24 O	1139-30-6	Prenol lipids	220.183	14.574	220.183	0	5.269e+07	1.41966
α-Pinene-2-oxide	C10 H16 O	1686-14-2	Prenol lipids	152.12	6.946	152.12	0	2.68494e+07	0.723418
Notopterol	C21 H22 O5	88206-46-6	Prenol lipids	354.146	12.005	354.147	-1	2357333163	63.5149
(+)-Costunolide	C15 H20 O2	553-21-9	Prenol lipids	232.146	12.752	232.146	-1	4.65441e+08	12.5406
NCGC00385860-01_C15H22O2_3-Hydroxy-5-isopropylidene-3,8-dimethyl-2,3,3a,4,5,8a-hexahydro-6(1H)-azulenone	C15 H22 O2	21698-40-8	Prenol lipids	234.162	12.676	234.162	-1	1.69046e+08	4.5547
Prespatane	C15 H24	NA	Prenol lipids	204.188	13.77	204.188	0	1.14944e+08	3.09701
Lupenone	C30 H48 O	1617-70-5	Prenol lipids	424.37	11.258	424.371	-1	9.75225e+07	2.6276
Atractylenolide II	C15 H20 O2	NA	Prenol lipids	232.146	12.654	232.146	-1	9.4105e+07	2.53552
Oleanonic acid	C30 H46 O3	17990-42-0	Prenol lipids	454.344	13.008	454.345	-1	3.34897e+07	0.902333
Roburic acid	C30 H48 O2	NA	Prenol lipids	440.365	7.387	440.365	0	2.23495e+07	0.602174
Artemisinin	C15 H22 O5	63968-64-9	Prenol lipids	282.146	6.815	282.147	-1	1.89933e+07	0.511746
Roburic acid	C30 H48 O2	NA	Prenol lipids	440.365	11.147	440.365	-1	1.71958e+07	0.463317
Adenosine	C10 H13 N5 O4	58-61-7	Purine nucleosides	267.096	1.19	267.097	-1	2.76561e+08	7.45155
Crotonoside	C10 H13 N5 O5	1818-71-9	Purine nucleosides	283.091	1.3	283.092	-1	4.17037e+07	1.12365
Methyl isonicotinate	C7 H7 N O2	2459-09-8	Pyridines and derivatives	137.048	0.793	137.048	0	1.33576e+08	3.59901
Nicotinamide	C6 H6 N2 O	98-92-0	Pyridines and derivatives	122.048	1.107	122.048	1	5.97734e+07	1.61051
Nicotinic acid	C6 H5 N O2	59-67-6	Pyridines and derivatives	123.032	1.105	123.032	0	5.80079e+07	1.56294
N-Hydroxysuccinimide	C4 H5 N O3	6066-82-6	Pyrrolidines	115.027	0.761	115.027	0	3.67332e+08	9.89724
Pterostilbene	C16 H16 O3	537-42-8	Stilbenes	256.11	11.754	256.11	-1	4.73941e+07	1.27697
8-OH-DPAT	C16 H25 N O	78950-78-4	Tetralins	247.193	12.624	247.194	-1	6409571905	172.697
2-AMINO-3-(2-CHLORO-PHENYL)-PROPIONIC ACID	C9 H10 Cl NO2	14091-11-3	Internal standard	199.04	4.486	199.04	0	3.71146e+08	1

## Sheet: Negative ion mode
Name	Formula	CAS_num	Class	Molecular Weight	RT [min]	Molecular Weigh	△ppm	Area: 201026-518002-N.raw (F1)	The relative concentration of each substance in the sample (ug/ml)
2,4,6-Trihydroxy-2-(4-hydroxybenzyl)-1-benzofuran-3(2H)-one	C15 H12 O6	5989-16-2	Aurone flavonoids	288.063	7.813	288.063	0	3.1473e+06	0.855066
2,6-di-tert-Butylphenol	C14 H22 O	128-39-2	Benzene and substituted derivatives	206.166	13.981	206.167	-3	2.45051e+06	0.66576
4-Dodecylbenzenesulfonic acid	C18 H30 O3 S	27176-87-0	Benzene and substituted derivatives	326.191	19.963	326.192	0	1.56795e+07	4.25986
Cannabidiolic acid	C22 H30 O4	1244-58-2	Benzene and substituted derivatives	358.214	10.564	358.214	0	1.70733e+07	4.63852
Gallic acid	C7 H6 O5	149-91-7	Benzene and substituted derivatives	170.021	1.812	170.022	-4	5.44741e+08	147.997
Syringic acid	C9 H10 O5	530-57-4	Benzene and substituted derivatives	198.052	6.579	198.053	-3	8.39064e+08	227.959
Bis(2-(diphenylphosphino)ethyl)phenylphosphine	C34 H33 P3	23582-02-7	Benzene and substituted derivatives	534.179	0.808	534.18	0	4.06209e+08	110.36
Irisxanthone	C20 H20 O11	51419-56-8	Benzopyrans	436.101	6.368	436.101	0	5.13541e+06	1.3952
Polygalaxanthone XI	C25 H28 O15	NA	Benzopyrans	568.142	6.282	568.143	0	4.73333e+07	12.8596
3-Butene-1,2,3-tricarboxylic acid	C7 H8 O6	26326-05-6	Carboxylic acids and derivatives	188.031	1.332	188.032	-4	3.2925e+06	0.894514
Nateglinide	C19 H27 N O3	105816-04-4	Carboxylic acids and derivatives	317.199	11.334	317.199	0	1.26946e+07	3.44889
L-Dopa	C9 H11 N O4	59-92-7	Carboxylic acids and derivatives	197.069	18.945	197.069	2	1.35602e+07	3.68407
cis-Aconitic acid	C6 H6 O6	585-84-2	Carboxylic acids and derivatives	174.016	1.157	174.016	-4	1.3694e+08	37.2042
Citric acid	C6 H8 O7	77-92-9	Carboxylic acids and derivatives	192.026	1.119	192.027	-3	1907691550	518.287
N-Acetylglutamic acid	C7 H11 N O5	1188-37-0	Carboxylic acids and derivatives	189.063	1.192	189.064	-3	3.64916e+07	9.91414
N-Fructosyl pyroglutamate	C11 H17 N O8	NA	Carboxylic acids and derivatives	291.095	1.118	291.095	0	1.04397e+08	28.3628
L-Arginine monohydrochloride	C6 H14 N4 O2	1119-34-2	Carboxylic acids and derivatives	174.111	0.712	174.112	-4	1.04534e+08	28.4001
DL-Glutamic acid	C5 H9 N O4	617-65-2	Carboxylic acids and derivatives	147.053	0.757	147.053	0	2.73796e+08	74.3855
Odanacatib	C25 H27 F4 N3 O3 S	603139-19-1	Carboxylic acids and derivatives	525.17	6.202	525.171	-2	5700207506	1548.65
Caffeic acid	C9 H8 O4	331-39-5	Cinnamic acids and derivatives	180.041	5.739	180.042	-4	6.26549e+06	1.70222
Ferulic acid	C10 H10 O4	537-98-4	Cinnamic acids and derivatives	194.057	6.896	194.058	-4	7.25929e+07	19.7222
N-Feruloyloctopamine	C18 H19 N O5	66648-44-0	Cinnamic acids and derivatives	329.126	6.953	329.126	0	6.60417e+06	1.79424
Fraxin	C16 H18 O10	524-30-1	Coumarins and derivatives	370.09	5.561	370.09	0	3.35379e+07	9.11165
Nodakenin	C20 H24 O9	495-31-8	Coumarins and derivatives	408.142	6.805	408.142	0	7.98087e+08	216.826
4-Chloro-N-(4-ethoxyphenyl)-N-{2-[4-(2-methoxyphenyl)-1-piperazinyl]-2-oxoethyl}benzenesulfonamide	C27 H30 Cl N3 O5 S	NA	Diazinanes	543.158	6.205	543.159	-2	7.29017e+08	198.061
Hexadecanedioic acid	C16 H30 O4	505-54-4	Fatty Acyls	286.214	12.391	286.214	0	3.95666e+06	1.07495
(R)-3-Hydroxy myristic acid	C14 H28 O3	28715-21-1	Fatty Acyls	244.204	13.302	244.204	-1	6.2163e+06	1.68886
Hexadecanedioic acid	C16 H30 O4	505-54-4	Fatty Acyls	286.214	10.041	286.214	0	6.98821e+06	1.89857
Jasmonic acid	C12 H18 O3	6894-38-8	Fatty Acyls	210.125	10.27	210.126	-3	7.62259e+06	2.07093
Suberic acid	C8 H14 O4	505-48-6	Fatty Acyls	174.088	6.58	174.089	-4	9.74799e+06	2.64836
Ethyl myristate	C16 H32 O2	124-06-1	Fatty Acyls	256.24	18.229	256.24	-1	1.28396e+07	3.48831
3-tert-Butyladipic acid	C10 H18 O4	10347-88-3	Fatty Acyls	202.12	8.668	202.121	-3	1.37165e+07	3.72654
Oleic acid	C18 H34 O2	112-80-1	Fatty Acyls	282.256	18.487	282.256	0	2.54112e+07	6.90378
Pinolenic acid	C18 H30 O2	16833-54-8	Fatty Acyls	278.224	15.9	278.225	0	2.82269e+07	7.66877
Corchorifatty acid F	C18 H32 O5	95341-44-9	Fatty Acyls	328.225	9.543	328.225	0	4.60699e+07	12.5164
Azelaic acid	C9 H16 O4	123-99-9	Fatty Acyls	188.104	7.483	188.105	-4	1.25752e+08	34.1647
Linoleic acid	C18 H32 O2	60-33-3	Fatty Acyls	280.24	17.186	280.24	0	1.53022e+08	41.5735
Ethylmalonic acid	C5 H8 O4	601-75-2	Fatty Acyls	132.043	19.455	132.042	1	3.03498e+08	82.4551
9-KODE	C18 H30 O3	NA	Fatty Acyls	294.219	13.636	294.219	0	3.99906e+07	10.8648
13-HOTrE	C18 H30 O3	NA	Fatty Acyls	294.219	12.549	294.219	0	6.90667e+07	18.7642
(15Z)-9,12,13-Trihydroxy-15-octadecenoic acid	C18 H34 O5	NA	Fatty Acyls	330.241	9.886	330.241	0	3.969e+08	107.831
Luteolin	C15 H10 O6	491-70-3	Flavonoids	286.048	9.858	286.048	0	5.98182e+06	1.62516
Quercetin	C15 H10 O7	117-39-5	Flavonoids	302.042	8.977	302.043	0	6.06943e+06	1.64896
Eriodictyol	C15 H12 O6	552-58-9	Flavonoids	288.063	10.624	288.063	0	7.79003e+06	2.11642
Rutin	C27 H30 O16	153-18-4	Flavonoids	610.153	6.75	610.153	0	1.0778e+07	2.92819
Kaempferol-7-O-glucoside	C21 H20 O11	16290-07-6	Flavonoids	448.101	7.174	448.101	0	5.35332e+06	1.4544
4-Methoxyphlorizin	C22 H26 O10	NA	Flavonoids	450.152	6.202	450.153	0	2.36862e+08	64.3513
Glycitein	C16 H12 O5	40957-83-3	Isoflavonoids	284.068	11.243	284.068	0	5.08997e+06	1.38286
Medicarpin	C16 H14 O4	32383-76-9	Isoflavonoids	270.089	11.569	270.089	0	9.63837e+08	261.858
Lariciresinol 4-O-glucoside	C26 H34 O11	NA	Lignan glycosides	522.21	6.537	522.21	0	2.59346e+07	7.04598
Naringenin chalcone	C15 H12 O5	73692-50-9	Linear 1,3-diarylpropanoids	272.068	9.727	272.068	0	2.02314e+07	5.49651
Isoliquiritigenin 4-methyl ether	C16 H14 O4	13351-10-5	Linear 1,3-diarylpropanoids	270.089	11.794	270.089	0	5.67598e+08	154.207
Pseudouridine	C9 H12 N2 O6	1445-07-4	Nucleoside and nucleotide analogues	244.069	1.153	244.07	-1	3.67942e+07	9.99633
Myristyl sulfate	C14 H30 O4 S	1191-50-0	Organic sulfuric acids and derivatives	294.186	19.922	294.186	0	1.58719e+07	4.31211
D-(+)-Galactose	C6 H12 O6	59-23-4	Organooxygen compounds	180.063	5.668	180.063	-4	6.83483e+06	1.85691
4,5-Dicaffeoylquinic acid	C25 H24 O12	14534-61-3	Organooxygen compounds	516.127	5.945	516.127	0	1.54153e+07	4.18806
Neochlorogenic acid	C16 H18 O9	906-33-2	Organooxygen compounds	354.095	4.481	354.095	0	2.13312e+07	5.79533
D-(-)-Quinic acid	C7 H12 O6	77-95-2	Organooxygen compounds	192.063	5.263	192.063	-4	2.14742e+07	5.83415
L-Iditol	C6 H14 O6	488-45-9	Organooxygen compounds	182.078	0.743	182.079	-4	1.563e+08	42.4639
D-(-)-Quinic acid	C7 H12 O6	77-95-2	Organooxygen compounds	192.063	0.805	192.063	-4	353154835	95.946
α,α-Trehalose	C12 H22 O11	99-20-7	Organooxygen compounds	342.116	0.816	342.116	0	4858270040	1319.91
Lusitanicoside	C21 H30 O10	499-35-4	Organooxygen compounds	442.184	6.497	442.184	0	8.95261e+06	2.43227
Sibiricose A3	C19 H26 O13	NA	Organooxygen compounds	462.137	4.717	462.137	0	1.22268e+07	3.32182
Maltopentaose	C30 H52 O26	34620-76-3	Organooxygen compounds	828.275	1.108	828.275	0	2.91835e+07	7.92865
Stachyose	C24 H42 O21	470-55-3	Organooxygen compounds	666.222	1.106	666.222	0	3.00654e+07	8.16825
Benzoic acid + 2O, O-Hex	C13 H16 O9	NA	Organooxygen compounds	316.08	2.908	316.079	0	3.85982e+07	10.4864
Chlorogenic acid	C16 H18 O9	327-97-9	Organooxygen compounds	354.095	5.264	354.095	0	1.46677e+08	39.8495
N-(4-Acetylphenyl)-2-({5-[(2-naphthyloxy)methyl]-4-phenyl-4H-1,2,4-triazol-3-yl}sulfanyl)acetamide	C29 H24 N4 O3 S	NA	Organooxygen compounds	508.158	7.695	508.157	1	3.10082e+08	84.244
metamifop	C23 H18 Cl F N2 O4	256412-89-2	Organooxygen compounds	440.093	0.79	440.094	-2	1353166901	367.632
N,N'-[(2S,8S,12S,15S,21S,25S)-8,21-Dibenzyl-2,15-diisobutyl-1,4,7,14,17,20-hexamethyl-3,6,9,13,16,19,22,26-octaoxo-1,4,7,10,14,17,20,23-octaazacyclohexacosane-12,25-diyl]di(2-quinolinecarboxamide)	C66 H80 N12 O10	NA	Others	1200.61	9.319	1200.61	1	2.90632e+08	78.9596
N~2~-Cyclohexyl-N-cyclopentyl-N~2~-{[5-(3,4-dimethoxyphenyl)-2H-tetrazol-2-yl]acetyl}alaninamide	C25 H36 N6 O4	NA	Others	484.28	12.327	484.28	0	3.14446e+08	85.4296
6-chloro-1-(1-{3-[3-(4-chloro-3-methylphenyl)-5-(methylsulfonyl)-4,5,6,7-tetrahydro-1H-pyrazolo[4,3-c]pyridin-1-yl]-2-hydroxypropyl}piperidin-4-yl)-1H-benzimidazol-2-ol	C29 H34 Cl2 N6 O4 S	NA	Others	632.174	6.824	632.174	0	3.46525e+08	94.1449
2-[(2Z)-3-(2-Furylmethyl)-2-{(2E)-[(2E)-2-methyl-3-phenyl-2-propen-1-ylidene]hydrazono}-4-oxo-1,3-thiazolidin-5-yl]-N-[3-(trifluoromethyl)phenyl]acetamide	C27 H23 F3 N4 O3 S	NA	Others	540.146	0.794	540.144	2	3.91001e+08	106.228
MFCD00088786	C18 H26 N4 O4	NA	Others	362.194	8.477	362.195	-3	3.9286e+08	106.733
Butyl ({5-isobutyl-3-[4-({4-oxo-2-propyl-6-[(2-thienylcarbonyl)amino]-3(4H)-quinazolinyl}methyl)phenyl]-2-thienyl}sulfonyl)carbamate	C36 H40 N4 O6 S3	NA	Others	720.209	0.795	720.211	-2	5.04719e+08	137.123
(2E)-3-[3-(Trifluoromethyl)phenyl]acrylic acid	C10 H7 F3 O2	NA	Others	216.04	0.767	216.04	-1	9.52936e+08	258.896
N-(4-Sulfamoylphenyl)-2-(3,4,5-trimethoxybenzoyl)hydrazinecarbothioamide	C17 H20 N4 O6 S2	NA	Others	440.084	0.915	440.082	3	1332825747	362.106
1-Benzyl-2-[(2-chlorobenzoyl)amino]-N-(3-methoxypropyl)-1H-pyrrolo[2,3-b]quinoxaline-3-carboxamide	C29 H26 Cl N5 O3	NA	Others	527.171	6.202	527.172	-2	1875972927	509.669
MFCD01051705	C17 H19 Cl N4 O2 S	NA	Others	378.093	0.789	378.092	3	6105849569	1658.85
3,4-Dihydroxyphenylpropionic acid	C9 H10 O4	1078-61-1	Phenylpropanoic acids	182.057	7.914	182.058	-4	2.743e+06	0.745225
Piscidic Acid	C11 H12 O7	469-65-8	Phenylpropanoic acids	256.058	3.499	256.058	0	4.6396e+07	12.605
Gibberellin A7	C19 H22 O5	510-75-8	Prenol lipids	330.147	7.977	330.147	0	2.86784e+06	0.779143
Asiatic acid	C30 H48 O5	464-92-6	Prenol lipids	488.35	11.277	488.35	0	3.34027e+06	0.907494
18-β-Glycyrrhetinic acid	C30 H46 O4	471-53-4	Prenol lipids	470.339	13.4	470.34	0	5.64775e+06	1.53439
(±)-Abscisic acid	C15 H20 O4	14375-45-2	Prenol lipids	264.136	12.438	264.136	0	6.16573e+06	1.67512
(±)-Abscisic acid	C15 H20 O4	14375-45-2	Prenol lipids	264.136	10.264	264.136	0	1.06282e+07	2.88749
Oleanolic acid	C30 H48 O3	508-02-1	Prenol lipids	456.361	16.449	456.36	0	2.06644e+07	5.61415
Ostruthin	C19 H22 O3	148-83-4	Prenol lipids	298.157	13.491	298.157	0	1.51735e+08	41.2238
Paeoniflorin	C23 H28 O11	23180-57-6	Prenol lipids	480.163	7.369	480.163	0	3.7026e+07	10.0593
Tenuifolin	C36 H56 O12	NA	Prenol lipids	680.378	9.674	680.377	1	7.51378e+07	20.4136
Ginsenoside Rg3	C42 H72 O13	14197-60-5	Prenol lipids	784.498	11.252	784.497	1	3.46572e+08	94.1577
Paeoniflorin	C23 H28 O11	23180-57-6	Prenol lipids	480.163	6.211	480.163	0	1218402121	331.019
Ellagic acid	C14 H6 O8	476-66-4	Tannins	302.006	6.695	302.006	0	224952923	61.1158
Gallic acid hexoside	C13 H16 O10	13405-60-2	Tannins	332.074	1.444	332.074	0	3.72917e+07	10.1315
Benzoic acid + 1O, O-Hex	C13 H16 O8	NA	Tannins	300.085	2.015	300.085	0	4.67492e+07	12.7009
Benzoic acid + 1O, 1MeO, O-Hex	C14 H18 O9	NA	Tannins	330.095	3.166	330.095	0	7.80303e+07	21.1995
1,2,3,4,6-Pentagalloylglucose	C41 H32 O26	14937-32-7	Tannins	940.118	6.763	940.118	0	5.39743e+08	146.639
2-AMINO-3-(2-CHLORO-PHENYL)-PROPIONIC ACID	C9 H10 Cl NO2	14091-11-3	Internal standard	199.039	4.509	199.04	-3	3.68077e+07	1
