# Supplementary material for: Yuan-Zhi decoction in the treatment of Alzheimer’s disease: An integrated approach based on chemical profiling, network pharmacology, molecular docking and experimental evaluation
Source: Front Pharmacol. 2022 Aug 24;13:893244. doi: 10.3389/fphar.2022.893244 (PMC9451491; doi:10.3389/fphar.2022.893244)
Supplement: Supplementary file 5 [file Table5.XLSX]

## Sheet: Sheet1
SNAP25
SYT1
SYN1
TAC1
GABRG2
ANXA1
F2RL3
HTR5A
GNG3
F2RL1
CHRM1
PLCB1
UTS2B
PTAFR
HTR2A
LTB4R
GFAP
ATP2B3
RBFOX1
GRIN2A
SYN2
GABRB2
NRXN1
NRXN3
NEFL
CACNG3
PRKCG
DLGAP1
HPCA
GRIN2B
GLRB
DNM1
HGF
ITGB1
APLNR
CD44
SLC12A5
CXCL5
HTR1A
CXCR2
CDH1
CALB1
ATP2B2
GABRA1
SLC17A7
NEUROD6
CPLX1
FAM163B
SV2B
TBR1
RBFOX3
RPH3A
HOMER1
ROBO2
MET
EPHA4
EPHA5
SEMA3E
EFNA3
VEGFA
PVALB
OPCML
IL4
KCNA2
BRCA1
APP
HTT
ATP7B
PARK7
NOD2
LRRK2
CYBB
NCF4
RAC2
PSEN1
APOE
PSEN2
AD3
CTSD
ADAMTS4
HSD17B10
NPEPPS
MMP19
ATP7A
PKD1L3
PKD2L1
KLK6
HIF1A
ANPEP
GSK3B
ITGB7
GSK3A
TBK1
CYBA
NCF1
NCF2
RAC1
NR1D1
MAPT
SNCA
GBA
HFE
NOS3
MT-ND1
PKD1
MPO
PRNP
IL6
A2M
TNF
IL10
PRKN
NPC1
PLAU
LMNA
MIR146A
ABCA7
GAA
SQSTM1
LOC106627981
MPZ
MIR34A
VCP
TGFB1
ACE
MIR29A
MFN2
TP53
HFE-AS1
MIR29B1
MIR106B
SMPD1
RET
SORL1
IL1B
ABCA1
ADAM10
TREM2
UNC5C
MIR107
GDAP1
ABCA4
VWF
PINK1
MTHFR
GDNF
MIR328
GJB1
BDNF
SOD1
PMP22
PSAP
RYR1
DNM2
SERPINA3
DYNC1H1
MME
HLA-DRB1
IFNG
BACE1
MIR298
MT-ND2
GARS1
APBB1
INS
TTR
TARDBP
AGL
UCHL1
LRP5
FAS
PTEN
HLA-DQB1
AD17
AD6
AD8
AD10
AD11
AD5
AD7
AAA
LPG
STM2
CVAP
LDLCQ5
CMD1V
AD2
AD4
AD1
BHLHB9
BIN2
C20orf203
CLDN17
CTDSP2
DCHS2
ECHDC3
ECSIT
GMNC
GOLGA6L2
KCTD2
MIR1185-1
MIR4504
MIR937
PTCD2
UTP11
ZNF628
AMIGO1
APBA3
ASS1P1
ATG4C
CALML5
CDK18
FBXO2
FRMD6
GDNF-AS1
GSAP
JAM2
LCMT1
LMF2
LRP10
MS4A4E
NCAPD2
NDUFA5
NDUFA6
NETO1
QRFPR
SDCBP2
SH3BP5
SNX12
SORCS3
TIAF1
